# Supplementary material for: A Slanted-Finger Interdigitated Transducer Microfluidic Device for Particles Sorting
Source: Micromachines (Basel). 2025 Apr 20;16(4):483. doi: 10.3390/mi16040483 (PMC12029442; doi:10.3390/mi16040483)
Supplement: Supplementary file 1 [file micromachines-16-00483-s001.zip]

Archive with 4 entries (4 files):
- Vedio s1 Experimental results of TSAW path change.mp4
- vedio s2 20um microsphere separation.mp4
- vedio s3 30um microsphere separation.mp4
- vedio s4 50um microsphere separation.mp4
